# Supplementary material for: The evolution of a new cell type was associated with competition for a signaling ligand
Source: PLoS Biol. 2019 Sep 18;17(9):e3000460. doi: 10.1371/journal.pbio.3000460 (PMC6768484; doi:10.1371/journal.pbio.3000460)
Supplement: S2 Data — (XLSX) [file pbio.3000460.s004.xlsx]

## Sheet: Sheet1
Transplants of VEGFR Morphant PMCs
No. Donor PMCs	No. Transfated Cells
16	51
22	47
22	80
49	40
19	49
16	59
26	52
33	68
24	36
31	20
29	37
20	58
30	39
25	37
26	57
25	39
42	18
22	45
26	41
33	30
23	60
23	54
20	43
Transplants of Control PMCs
24	8
24	32
24	12
34	8
33	6
38	8
39	2
32	4
29	4
20	46
35	5
26	9
42	7
23	3
15	53
34	9
20	28
25	20
17	31
22	26
25	22
17	23
18	25
17	32
26	21
23	10
18	52
14	34
22	17
21	25
20	44
16	37
16	40
14	33

## Sheet: Sheet2
24	8
24	32
24	12
34	8
33	6
38	8
39	2
32	4
29	4
20	46
35	5
26	9
42	7
23	3
15	53
34	9
20	28
25	20
17	31
22	26
25	22
17	23
18	25
17	32
26	21
23	10
